# Supplementary material for: Obesity Reshapes the Microbial Population Structure along the Gut-Liver-Lung Axis in Mice
Source: Biomedicines. 2022 Feb 19;10(2):494. doi: 10.3390/biomedicines10020494 (PMC8962327; doi:10.3390/biomedicines10020494)
Supplement: Supplementary file 1 [file biomedicines-10-00494-s001.zip]

Archive with 1 entries (1 files):
- biomedicines-1563290-supplementary.pdf
